# Supplementary material for: Intrafamilial Phenotypic Variability of the FGFR1 p.Cys277Tyr Variant: A Case Report and Review of the Literature
Source: Genes (Basel). 2025 Apr 26;16(5):495. doi: 10.3390/genes16050495 (PMC12110769; doi:10.3390/genes16050495)
Supplement: Supplementary file 1 [file genes-16-00495-s001.zip › Supplementary Table S1.xls]

## Sheet: Table 1 Facial dysostoses panel
Gene
BHLHA9
BTRC
CDH3
DLX1
DLX2
DLX5
DLX6
DYNC1I1
EPS15L1
FGF8
FGF13
FGFR1
FGFR2
GLI2
GRB2
IGFBP3
LBX1
LRP6
MACROD2
PTPN4
ROBO1
UBA2
TP63
WNT10B
ZAK
